# Supplementary material for: Discrimination of Rheumatoid and Psoriatic Arthritis Based on Raman and NIR Spectra Using Machine-Learning Algorithms
Source: Molecules. 2025 Nov 22;30(23):4513. doi: 10.3390/molecules30234513 (PMC12693699; doi:10.3390/molecules30234513)
Supplement: Supplementary file 1 [file molecules-30-04513-s001.zip]

Archive with 1 entries (1 files):
- molecules-3925981-supplementary.pdf
